# Supplementary material for: Vg1-Nodal heterodimers are the endogenous inducers of mesendoderm
Source: eLife. 2017 Nov 15;6:e28183. doi: 10.7554/eLife.28183 (PMC5745085; doi:10.7554/eLife.28183)
Supplement: Source code 2. [file elife-28183-code2.m]

function dydt = NodODE_TM(t,y,p)

l_N = p(1); 
B_N = p(2); 

l_D = p(3); 

sTime1 = p(4);
sTime2 = p(5); 

dydt(1) = (t > sTime1 && t< sTime2)*l_N - B_N*y(1) - l_D*y(1)^2; 
dydt(2) = l_D*y(1)^2; 

dydt = dydt'; 
